# Supplementary material for: Cryo‐EM structure of native human uromodulin, a zona pellucida module polymer
Source: EMBO J. 2020 Nov 16;39(24):e106807. doi: 10.15252/embj.2020106807 (PMC7737619; doi:10.15252/embj.2020106807)
Supplement: Supplementary file 3 — Movie EV1 [file EMBJ-39-e106807-s003.zip]

Archive with 9 entries (6 files):
- EMBOJ-2020-106807R_MovieEV1/
- EMBOJ-2020-106807R_MovieEV1/.DS_Store
- __MACOSX/
- __MACOSX/EMBOJ-2020-106807R_MovieEV1/
- __MACOSX/EMBOJ-2020-106807R_MovieEV1/._.DS_Store
- EMBOJ-2020-106807R_MovieEV1/EMBOJ-2020-106807R_MovieEV1.mp4
- __MACOSX/EMBOJ-2020-106807R_MovieEV1/._EMBOJ-2020-106807R_MovieEV1.mp4
- EMBOJ-2020-106807R_MovieEV1/EMBOJ-2020-106807R_MovieEV1.docx
- __MACOSX/EMBOJ-2020-106807R_MovieEV1/._EMBOJ-2020-106807R_MovieEV1.docx
