# Supplementary material for: Cryo‐EM structure of native human uromodulin, a zona pellucida module polymer
Source: EMBO J. 2020 Nov 16;39(24):e106807. doi: 10.15252/embj.2020106807 (PMC7737619; doi:10.15252/embj.2020106807)
Supplement: Supplementary file 4 — Movie EV2 [file EMBJ-39-e106807-s004.zip]

Archive with 9 entries (6 files):
- EMBOJ-2020-106807R_MovieEV2/
- EMBOJ-2020-106807R_MovieEV2/EMBOJ-2020-106807R_MovieEV2.docx
- __MACOSX/
- __MACOSX/EMBOJ-2020-106807R_MovieEV2/
- __MACOSX/EMBOJ-2020-106807R_MovieEV2/._EMBOJ-2020-106807R_MovieEV2.docx
- EMBOJ-2020-106807R_MovieEV2/.DS_Store
- __MACOSX/EMBOJ-2020-106807R_MovieEV2/._.DS_Store
- EMBOJ-2020-106807R_MovieEV2/EMBOJ-2020-106807R_MovieEV2.mp4
- __MACOSX/EMBOJ-2020-106807R_MovieEV2/._EMBOJ-2020-106807R_MovieEV2.mp4
