# Supplementary material for: Cryo‐EM structure of native human uromodulin, a zona pellucida module polymer
Source: EMBO J. 2020 Nov 16;39(24):e106807. doi: 10.15252/embj.2020106807 (PMC7737619; doi:10.15252/embj.2020106807)
Supplement: Supplementary file 6 — Movie EV4 [file EMBJ-39-e106807-s006.zip]

Archive with 9 entries (6 files):
- EMBOJ-2020-106807R_MovieEV4/
- EMBOJ-2020-106807R_MovieEV4/.DS_Store
- __MACOSX/
- __MACOSX/EMBOJ-2020-106807R_MovieEV4/
- __MACOSX/EMBOJ-2020-106807R_MovieEV4/._.DS_Store
- EMBOJ-2020-106807R_MovieEV4/EMBOJ-2020-106807R_MovieEV4.docx
- __MACOSX/EMBOJ-2020-106807R_MovieEV4/._EMBOJ-2020-106807R_MovieEV4.docx
- EMBOJ-2020-106807R_MovieEV4/EMBOJ-2020-106807R_MovieEV4.mp4
- __MACOSX/EMBOJ-2020-106807R_MovieEV4/._EMBOJ-2020-106807R_MovieEV4.mp4
